# Supplementary material for: USRCAT: real-time ultrafast shape recognition with pharmacophoric constraints
Source: J Cheminform. 2012 Nov 6;4:27. doi: 10.1186/1758-2946-4-27 (PMC3505738; doi:10.1186/1758-2946-4-27)
Supplement: Additional file 1 — Comparison of enrichment factors for USR and USRCAT across all targets. [file 1758-2946-4-27-S1.xlsx]

## Sheet: EF 1.0%
Target	EF 1.0%
	USRCAT	USR	Difference	ElectroShape	Difference
AA2AR	4.39183	1.97708	2.41475	5.87787	-1.48604
ABL1	8.83338	3.9963	4.83708	6.0323	2.80108
ACE	5.01826	2.82764	2.19062	7.36729	-2.34903
ACES	4.17836	5.83362	-1.65526	3.73683	0.44153
ADA	13.9045	9.71761	4.18689	7.08414	6.82036
ADA17	5.57902	2.90582	2.6732	5.19132	0.3877
ADRB1	3.54219	2.65986	0.88233	4.81438	-1.27219
ADRB2	3.34712	2.74847	0.59865	5.97196	-2.62484
AKT1	10.8366	4.66191	6.17469	8.3939	2.4427
AKT2	14.0187	6.78505	7.23365	7.92751	6.09119
ALDR	4.82236	2.54588	2.27648	5.27067	-0.44831
ANDR	5.40512	1.96443	3.44069	6.81656	-1.41144
AOFB	2.96869	2.32748	0.64121	3.30523	-0.33654
BACE1	4.66597	3.58198	1.08399	8.05105	-3.38508
BRAF	7.50047	3.21198	4.28849	8.03155	-0.53108
CAH2	4.9164	1.56292	3.35348	13.1454	-8.229
CASP3	5.85309	3.22539	2.6277	8.28617	-2.43308
CDK2	4.40513	1.57897	2.82616	3.30255	1.10258
COMT	16.3279	6.18399	10.1439	13.2088	3.1191
CP2C9	2.71718	2.14108	0.5761	2.49743	0.21975
CP3A4	2.52853	1.92429	0.60424	2.55813	-0.0296
CSF1R	7.07504	3.37344	3.7016	6.36852	0.70652
CXCR4	16.7453	12.5777	4.1676	12.15	4.5953
DEF	10.2795	5.15325	5.12625	7.65273	2.62677
DHI1	3.19792	2.49554	0.70238	5.21988	-2.02196
DPP4	5.83146	2.09402	3.73744	3.77004	2.06142
DRD3	5.67544	5.38514	0.2903	6.32033	-0.64489
DYR	9.18075	3.17449	6.00626	9.2788	-0.09805
EGFR	4.42921	2.29876	2.13045	4.20184	0.22737
ESR1	13.7732	2.90744	10.8658	5.34917	8.42403
ESR2	14.2762	3.06536	11.2108	5.66815	8.60805
FA10	3.81261	3.46285	0.34976	3.70719	0.10542
FA7	8.10647	4.44106	3.66541	8.25227	-0.1458
FABP4	11.9297	14.155	-2.2253	16.133	-4.2033
FAK1	17.4328	7.31577	10.117	16.9775	0.4553
FGFR1	13.452	2.75372	10.6983	8.50247	4.94953
FKB1A	5.34055	4.35355	0.987	9.55847	-4.21792
FNTA	3.96172	2.907	1.05472	5.0366	-1.07488
FPPS	18.2175	9.42046	8.79704	36.6582	-18.4407
GCR	5.59552	3.18605	2.40947	3.55408	2.04144
GLCM	10.3077	8.28145	2.02625	10.0465	0.2612
GRIA2	5.11588	3.66517	1.45071	3.45954	1.65634
GRIK1	5.48044	3.11506	2.36538	4.89017	0.59027
HDAC2	10.6053	3.89597	6.70933	5.74329	4.86201
HDAC8	16.2571	4.43026	11.8268	5.94003	10.3171
HIVINT	9.79391	4.97185	4.82206	5.91972	3.87419
HIVPR	3.44533	3.57386	-0.12853	4.46463	-1.0193
HIVRT	3.65903	2.69444	0.96459	4.22962	-0.57059
HMDH	9.90996	4.7328	5.17716	14.2531	-4.34314
HS90A	12.1004	5.47474	6.62566	7.96095	4.13945
HXK4	15.6947	9.09496	6.59974	22.4754	-6.7807
IGF1R	7.3692	4.0844	3.2848	6.42816	0.94104
INHA	15.9946	8.35273	7.64187	16.1921	-0.1975
ITAL	6.399	4.70368	1.69532	8.45075	-2.05175
JAK2	5.15053	3.04389	2.10664	3.89515	1.25538
KIF11	8.20694	7.17495	1.03199	4.64914	3.5578
KIT	7.60057	4.34632	3.25425	5.74907	1.8515
KITH	15.4454	9.07338	6.37202	15.2676	0.1778
KPCB	9.48372	4.64764	4.83608	10.5299	-1.04618
LCK	6.25564	2.80561	3.45003	4.27046	1.98518
LKHA4	6.47226	6.98061	-0.50835	11.1198	-4.64754
MAPK2	8.75249	4.11318	4.63931	5.53724	3.21525
MCR	7.5278	4.59177	2.93603	6.57974	0.94806
MET	10.8393	6.57131	4.26799	4.16742	6.67188
MK01	12.2232	7.58684	4.63636	14.5723	-2.3491
MK10	4.02937	3.0148	1.01457	6.39091	-2.36154
MK14	4.49142	1.95092	2.5405	3.89394	0.59748
MMP13	4.31872	2.43882	1.8799	7.95661	-3.63789
MP2K1	8.57001	5.49749	3.07252	6.69548	1.87453
NOS1	6.6679	3.56791	3.09999	4.06325	2.60465
NRAM	16.138	14.9746	1.1634	20.1024	-3.9644
PA2GA	10.3068	5.94405	4.36275	8.11291	2.19389
PARP1	3.98674	3.21426	0.77248	4.63674	-0.65
PDE5A	3.71638	2.86818	0.8482	3.75755	-0.04117
PGH1	3.99902	1.81154	2.18748	4.0133	-0.01428
PGH2	4.73934	2.07504	2.6643	10.6704	-5.93106
PLK1	7.30273	4.14909	3.15364	4.8643	2.43843
PNPH	12.1676	5.25017	6.91743	6.07729	6.09031
PPARA	4.74723	6.07865	-1.33142	12.08	-7.33277
PPARD	10.4224	5.79078	4.63162	20.7761	-10.3537
PPARG	4.5909	5.16785	-0.57695	8.68575	-4.09485
PRGR	9.40979	3.05193	6.35786	3.57206	5.83773
PTN1	5.42408	3.76601	1.65807	8.89738	-3.4733
PUR2	13.4833	10.2268	3.2565	12.6792	0.8041
PYGM	10.8122	6.59854	4.21366	11.5665	-0.7543
PYRD	11.7587	6.84861	4.91009	16.7355	-4.9768
RENI	9.74207	6.23644	3.50563	7.79272	1.94935
ROCK1	7.75628	5.09747	2.65881	6.71114	1.04514
RXRA	21.3076	9.58349	11.7241	17.2731	4.0345
SAHH	17.4479	11.9922	5.4557	15.3718	2.0761
SRC	8.52503	3.04407	5.48096	5.04941	3.47562
TGFR1	8.25526	4.88963	3.36563	8.69141	-0.43615
THB	22.1435	11.4714	10.6721	6.62919	15.5143
THRB	3.82896	2.88678	0.94218	5.72409	-1.89513
TRY1	4.4681	2.742	1.7261	6.99343	-2.52533
TRYB1	8.41287	7.47773	0.93514	10.5391	-2.12623
TYSY	8.82733	5.67862	3.14871	8.6889	0.13843
UROK	6.96617	2.79912	4.16705	8.15615	-1.18998
VGFR2	6.58897	4.42144	2.16753	3.35614	3.23283
WEE1	13.9384	12.5594	1.379	8.8096	5.1288
XIAP	16.7957	9.12771	7.66799	23.9307	-7.135
	8.61635	5.00181		8.39571

## Sheet: EF 0.5%
Target	EF 0.5%
	USRCAT	USR	Difference	ElectroShape	Difference
AA2AR	6.4721	2.4549	4.0172	7.97085	-1.49875
ABL1	11.5415	5.10664	6.43486	8.35736	3.18414
ACE	6.76403	3.51385	3.25018	9.69708	-2.93305
ACES	5.68849	7.4237	-1.73521	5.28194	0.40655
ADA	16.6316	11.7003	4.9313	11.2452	5.3864
ADA17	8.22982	3.97462	4.2552	6.79931	1.43051
ADRB1	4.96565	3.27449	1.69116	6.73222	-1.76657
ADRB2	4.54799	3.44481	1.10318	8.23253	-3.68454
AKT1	15.2845	6.75088	8.53362	11.8867	3.3978
AKT2	18.3276	10.3976	7.93	11.5022	6.8254
ALDR	7.00425	3.55765	3.4466	6.59707	0.40718
ANDR	8.08553	2.69615	5.38938	8.32431	-0.23878
AOFB	4.21302	3.09514	1.11788	4.42262	-0.2096
BACE1	6.74684	4.6623	2.08454	12.3939	-5.64706
BRAF	10.7911	4.9059	5.8852	10.8385	-0.0474
CAH2	5.96475	2.06958	3.89517	14.7917	-8.82695
CASP3	8.82686	4.15449	4.67237	12.2371	-3.41024
CDK2	5.64141	2.12399	3.51742	4.25017	1.39124
COMT	25.5496	8.38094	17.1687	17.2501	8.2995
CP2C9	4.08616	3.13589	0.95027	3.46849	0.61767
CP3A4	3.69255	2.59924	1.09331	3.5013	0.19125
CSF1R	9.98658	4.95927	5.02731	8.71335	1.27323
CXCR4	19.5732	15.5213	4.0519	16.7355	2.8377
DEF	15.3614	6.84245	8.51895	11.8643	3.4971
DHI1	4.6532	3.06363	1.58957	6.97277	-2.31957
DPP4	7.94864	2.55482	5.39382	4.73885	3.20979
DRD3	7.50301	6.53654	0.96647	7.95866	-0.45565
DYR	13.2228	4.29076	8.93204	12.9812	0.2416
EGFR	6.17395	3.02032	3.15363	5.65367	0.52028
ESR1	18.3215	3.91635	14.4052	8.30886	10.0126
ESR2	19.3165	4.08681	15.2297	8.74902	10.5675
FA10	5.2855	4.28359	1.00191	4.93207	0.35343
FA7	11.9123	6.20886	5.70344	11.9812	-0.0689
FABP4	17.9853	20.5546	-2.5693	26.1115	-8.1262
FAK1	25.3299	10.8383	14.4916	21.3735	3.9564
FGFR1	17.8034	3.61368	14.1897	10.5219	7.2815
FKB1A	7.26924	5.50676	1.76248	12.1445	-4.87526
FNTA	5.48512	3.85742	1.6277	7.27416	-1.78904
FPPS	25.8493	14.3087	11.5406	39.9015	-14.0522
GCR	8.50776	4.44066	4.0671	5.21358	3.29418
GLCM	11.0298	9.35558	1.67422	10.6203	0.4095
GRIA2	7.92916	5.43901	2.49015	5.19948	2.72968
GRIK1	8.78077	4.50672	4.27405	7.36757	1.4132
HDAC2	14.1074	4.998	9.1094	8.09923	6.00817
HDAC8	22.0934	5.55425	16.5391	8.54948	13.5439
HIVINT	14.6473	7.00172	7.64558	9.32668	5.32062
HIVPR	4.79016	4.37604	0.41412	6.56617	-1.77601
HIVRT	5.42997	3.62602	1.80395	6.7893	-1.35933
HMDH	14.0722	5.95535	8.11685	18.335	-4.2628
HS90A	19.3076	7.77044	11.5372	13.6076	5.7
HXK4	21.7264	13.1679	8.5585	25.3576	-3.6312
IGF1R	11.096	5.64625	5.44975	8.75817	2.33783
INHA	22.3529	11.5714	10.7815	19.2725	3.0804
ITAL	10.0735	6.44661	3.62689	13.4995	-3.426
JAK2	7.33684	4.50716	2.82968	5.61701	1.71983
KIF11	12.5427	10.2021	2.3406	7.32208	5.22062
KIT	10.61	5.63151	4.97849	7.77092	2.83908
KITH	17.252	11.4822	5.7698	16.9653	0.2867
KPCB	14.2557	6.44336	7.81234	14.0822	0.1735
LCK	8.44517	3.47304	4.97213	5.5253	2.91987
LKHA4	9.36357	8.94371	0.41986	15.3516	-5.98803
MAPK2	12.8319	6.0475	6.7844	7.81155	5.02035
MCR	12.7273	6.90386	5.82344	10.0425	2.6848
MET	15.4979	8.56006	6.93784	5.93054	9.56736
MK01	17.3222	11.7606	5.5616	19.6045	-2.2823
MK10	5.97765	4.29662	1.68103	8.96363	-2.98598
MK14	5.98273	2.51761	3.46512	5.06481	0.91792
MMP13	5.86113	3.15971	2.70142	9.63821	-3.77708
MP2K1	13.5452	7.8118	5.7334	10.7425	2.8027
NOS1	10.3271	4.93778	5.38932	6.74384	3.58326
NRAM	18.8511	17.2686	1.5825	22.9199	-4.0688
PA2GA	15.68	9.01781	6.66219	13.312	2.368
PARP1	5.57382	4.17583	1.39799	5.89791	-0.32409
PDE5A	5.38165	3.92936	1.45229	5.34322	0.03843
PGH1	5.92953	2.54123	3.3883	5.69159	0.23794
PGH2	6.47578	2.79504	3.68074	13.4439	-6.96812
PLK1	11.1256	6.44112	4.68448	6.89284	4.23276
PNPH	17.4252	7.42925	9.99595	9.15396	8.27124
PPARA	6.40096	7.10498	-0.70402	15.7375	-9.33654
PPARD	14.3202	7.26795	7.05225	27.2452	-12.925
PPARG	6.42156	6.12209	0.29947	11.6085	-5.18694
PRGR	12.8051	4.20501	8.60009	5.13734	7.66776
PTN1	8.07544	5.18582	2.88962	13.5522	-5.47676
PUR2	13.8137	10.9795	2.8342	13.1474	0.6663
PYGM	17.6469	10.6521	6.9948	19.0946	-1.4477
PYRD	17.5853	10.209	7.3763	22.6954	-5.1101
RENI	11.998	7.42626	4.57174	9.8272	2.1708
ROCK1	12.0191	7.08371	4.93539	9.39173	2.62737
RXRA	27.2105	13.193	14.0175	22.1657	5.0448
SAHH	18.2124	13.2536	4.9588	16.954	1.2584
SRC	11.3902	3.78138	7.60882	7.19706	4.19314
TGFR1	12.0886	6.6632	5.4254	12.0079	0.0807
THB	27.6323	16.3989	11.2334	9.80524	17.8271
THRB	5.31576	3.50852	1.80724	7.8542	-2.53844
TRY1	6.10864	3.20561	2.90303	9.40121	-3.29257
TRYB1	13.1171	9.59178	3.52532	16.8446	-3.7275
TYSY	12.3138	7.78292	4.53088	11.8386	0.4752
UROK	10.2273	3.86152	6.36578	11.4645	-1.2372
VGFR2	8.58289	5.27464	3.30825	4.70089	3.882
WEE1	22.5199	18.733	3.7869	13.3974	9.1225
XIAP	24.5754	12.2699	12.3055	27.8094	-3.234
	11.987	6.70569		11.267

## Sheet: EF 0.25%
Target	EF 0.25%
	USRCAT	USR	Difference	ElectroShape	Difference
AA2AR	9.48659	3.20709	6.2795	10.6393	-1.15271
ABL1	14.5032	6.63909	7.86411	11.1401	3.3631
ACE	9.06494	4.38368	4.68126	12.3335	-3.26856
ACES	7.75103	8.89542	-1.14439	7.59862	0.15241
ADA	17.6309	13.9555	3.6754	15.7375	1.8934
ADA17	11.5576	5.54281	6.01479	9.12766	2.42994
ADRB1	7.16932	4.1153	3.05402	9.50183	-2.33251
ADRB2	6.31431	4.3654	1.94891	11.1768	-4.86249
AKT1	20.0127	9.67275	10.3399	16.6633	3.3494
AKT2	21.8942	13.9257	7.9685	15.3655	6.5287
ALDR	9.48004	5.034	4.44604	8.45713	1.02291
ANDR	12.0522	3.94078	8.11142	10.8032	1.249
AOFB	6.27411	4.49948	1.77463	6.48372	-0.20961
BACE1	10.0217	6.31453	3.70717	16.3548	-6.3331
BRAF	15.776	7.39834	8.37766	14.6577	1.1183
CAH2	7.5863	2.76937	4.81693	16.8302	-9.2439
CASP3	12.8559	5.4948	7.3611	16.6049	-3.749
CDK2	7.41954	3.04188	4.37766	5.59379	1.82575
COMT	34.0662	12.585	21.4812	23.0544	11.0118
CP2C9	6.26555	4.78312	1.48243	4.98001	1.28554
CP3A4	5.52377	3.7046	1.81917	5.0238	0.49997
CSF1R	14.2922	7.37209	6.92011	11.979	2.3132
CXCR4	21.9621	18.5305	3.4316	19.7448	2.2173
DEF	21.0887	9.13339	11.9553	16.5827	4.506
DHI1	6.59797	3.82682	2.77115	9.87203	-3.27406
DPP4	10.7025	3.27726	7.42524	6.13298	4.56952
DRD3	9.94029	7.9887	1.95159	10.4718	-0.53151
DYR	17.4283	5.9331	11.4952	16.787	0.6413
EGFR	8.72524	4.12537	4.59987	7.74342	0.98182
ESR1	21.3925	5.34585	16.0466	11.5039	9.8886
ESR2	22.5646	5.69742	16.8672	11.9854	10.5792
FA10	7.55537	5.52857	2.0268	6.60098	0.95439
FA7	16.9471	8.58504	8.36206	17.4154	-0.4683
FABP4	25.4318	25.2078	0.224	32.1539	-6.7221
FAK1	30.984	16.5834	14.4006	25.6785	5.3055
FGFR1	21.0377	4.95005	16.0877	13.0382	7.9995
FKB1A	9.7683	6.95249	2.81581	15.1542	-5.3859
FNTA	7.79751	5.34008	2.45743	10.0067	-2.20919
FPPS	32.4907	20.4991	11.9916	41.7587	-9.268
GCR	12.186	6.20666	5.97934	7.99525	4.19075
GLCM	11.5875	10.1626	1.4249	11.2563	0.3312
GRIA2	12.2971	8.26133	4.03577	7.82747	4.46963
GRIK1	14.3388	6.97981	7.35899	11.7537	2.5851
HDAC2	17.6388	6.58682	11.052	10.8093	6.8295
HDAC8	27.2042	7.38628	19.8179	12.3662	14.838
HIVINT	19.0915	9.98045	9.11105	11.4236	7.6679
HIVPR	6.76096	5.51465	1.24631	9.68905	-2.92809
HIVRT	8.20419	5.1011	3.10309	9.86033	-1.65614
HMDH	18.7838	7.50727	11.2765	21.7045	-2.9207
HS90A	26.2673	11.6494	14.6179	21.6525	4.6148
HXK4	27.533	16.2235	11.3095	29.2023	-1.6693
IGF1R	16.0783	8.0077	8.0706	12.542	3.5363
INHA	27.329	14.6123	12.7167	22.116	5.213
ITAL	14.8997	9.5258	5.3739	17.8653	-2.9656
JAK2	10.9121	6.7438	4.1683	8.59072	2.32138
KIF11	17.9617	14.3592	3.6025	11.3062	6.6555
KIT	14.1709	7.21374	6.95716	9.99296	4.17794
KITH	18.9913	14.3671	4.6242	18.7762	0.2151
KPCB	18.5363	9.08177	9.45453	16.9938	1.5425
LCK	11.1871	4.28333	6.90377	7.39408	3.79302
LKHA4	13.3824	11.3577	2.0247	18.6138	-5.2314
MAPK2	17.2826	8.37753	8.90507	11.024	6.2586
MCR	15.7421	9.70986	6.03224	14.0647	1.6774
MET	21.2739	11.1469	10.127	8.98291	12.291
MK01	21.7119	15.0709	6.641	22.596	-0.8841
MK10	8.95287	6.19388	2.75899	12.0332	-3.08033
MK14	8.09067	3.3812	4.70947	6.56308	1.52759
MMP13	8.21859	4.31582	3.90277	12.2005	-3.98191
MP2K1	18.8371	11.193	7.6441	15.7952	3.0419
NOS1	14.1595	7.36152	6.79798	11.3927	2.7668
NRAM	21.5663	18.8184	2.7479	24.2897	-2.7234
PA2GA	22.7628	12.6591	10.1037	19.805	2.9578
PARP1	8.10559	5.50704	2.59855	7.56193	0.54366
PDE5A	8.06968	5.51362	2.55606	7.86456	0.20512
PGH1	8.83878	3.66114	5.17764	7.98218	0.8566
PGH2	9.01686	3.94319	5.07367	15.8902	-6.87334
PLK1	16.3305	9.40144	6.92906	10.1009	6.2296
PNPH	22.5066	10.3038	12.2028	13.7235	8.7831
PPARA	8.75197	8.22412	0.52785	19.1536	-10.4016
PPARD	18.6301	9.74174	8.88836	30.9991	-12.369
PPARG	8.98839	7.19056	1.79783	14.6324	-5.64401
PRGR	15.2954	5.80314	9.49226	7.47469	7.82071
PTN1	11.9124	7.34412	4.56828	18.0691	-6.1567
PUR2	14.1498	11.4792	2.6706	13.9416	0.2082
PYGM	24.5253	15.7683	8.757	22.4015	2.1238
PYRD	23.4175	12.8863	10.5312	25.9947	-2.5772
RENI	13.8944	8.70342	5.19098	12.0294	1.865
ROCK1	14.643	10.3882	4.2548	12.8303	1.8127
RXRA	31.1534	17.4657	13.6877	27.4953	3.6581
SAHH	18.599	14.1426	4.4564	17.8359	0.7631
SRC	14.2727	4.77734	9.49536	10.1916	4.0811
TGFR1	16.4747	9.50994	6.96476	16.7558	-0.2811
THB	31.6869	19.9377	11.7492	14.5341	17.1528
THRB	7.51591	4.37397	3.14194	10.1015	-2.58559
TRY1	8.35541	3.8121	4.54331	12.5486	-4.19319
TRYB1	19.2375	12.2947	6.9428	22.6617	-3.4242
TYSY	16.3468	10.5329	5.8139	14.289	2.0578
UROK	13.9546	5.38754	8.56706	15.6916	-1.737
VGFR2	11.2884	6.22259	5.06581	6.72533	4.56307
WEE1	31.4197	24.3338	7.0859	19.2846	12.1351
XIAP	29.1206	15.6609	13.4597	32.0556	-2.935
	15.6421	8.83958		14.4756

## Sheet: Impact of probe radius
Target	Probe radius
	no index	0.5		1		1.5		2		2.5
AA2AR	9.48659	3.02676	-6.45983	6.66466	-2.82193	8.91998	-0.56661	9.35245	-0.13414	9.43928	-0.04731
ABL1	14.5032	5.69392	-8.80928	10.7868	-3.7164	14.0857	-0.4175	14.283	-0.2202	14.5307	0.0275
ACE	9.06494	4.08121	-4.98373	6.85538	-2.20956	8.89874	-0.1662	9.04722	-0.01772	9.05883	-0.00611
ACES	7.75103	5.19801	-2.55302	6.9899	-0.76113	7.48139	-0.26964	7.73029	-0.02074	7.71315	-0.03788
ADA	17.6309	12.8194	-4.8115	16.1496	-1.4813	17.5529	-0.078	17.5975	-0.0334	17.6309	0
ADA17	11.5576	4.87812	-6.67948	9.28557	-2.27203	11.2083	-0.3493	11.5141	-0.0435	11.5432	-0.0144
ADRB1	7.16932	3.31553	-3.85379	5.34263	-1.82669	6.89064	-0.27868	7.09679	-0.07253	7.14451	-0.02481
ADRB2	6.31431	3.56973	-2.74458	4.5265	-1.78781	6.01372	-0.30059	6.25341	-0.0609	6.2868	-0.02751
AKT1	20.0127	9.71915	-10.2935	16.4026	-3.6101	19.8006	-0.2121	20.0238	0.0111	20.0194	0.0067
AKT2	21.8942	12.4969	-9.3973	18.3551	-3.5391	21.7403	-0.1539	21.8832	-0.011	21.8942	0
ALDR	9.48004	5.21926	-4.26078	7.70001	-1.78003	9.42366	-0.05638	9.48809	0.00805	9.48004	0
ANDR	12.0522	6.0991	-5.9531	9.58885	-2.46335	11.5245	-0.5277	11.7992	-0.253	11.8469	-0.2053
AOFB	6.27411	4.51345	-1.76066	4.79292	-1.48119	6.19027	-0.08384	6.19027	-0.08384	6.21822	-0.05589
BACE1	10.0217	5.2435	-4.7782	8.68502	-1.33668	9.95571	-0.06599	10.0217	0	10.02	-0.0017
BRAF	15.776	7.2783	-8.4977	12.617	-3.159	15.1189	-0.6571	15.6622	-0.1138	15.7823	0.0063
CAH2	7.5863	2.91225	-4.67405	5.58712	-1.99918	7.33185	-0.25445	7.51287	-0.07343	7.551	-0.0353
CASP3	12.8559	4.58606	-8.26984	9.0288	-3.8271	12.439	-0.4169	12.8038	-0.0521	12.8592	0.0033
CDK2	7.41954	3.62895	-3.79059	6.03864	-1.3809	7.27043	-0.14911	7.38884	-0.0307	7.41015	-0.00939
COMT	34.0662	15.8397	-18.2265	25.3327	-8.7335	34.0662	0	34.0662	0	34.0662	0
CP2C9	6.26555	4.57466	-1.69089	5.3622	-0.90335	6.08024	-0.18531	6.2308	-0.03475	6.21922	-0.04633
CP3A4	5.52377	3.11427	-2.4095	4.31601	-1.20776	5.27981	-0.24396	5.4304	-0.09337	5.51172	-0.01205
CSF1R	14.2922	6.56053	-7.73167	11.1821	-3.1101	13.6362	-0.656	14.195	-0.0972	14.3311	0.0389
CXCR4	21.9621	14.8878	-7.0743	20.827	-1.1351	21.6189	-0.3432	21.8829	-0.0792	21.9621	0
DEF	21.0887	9.49751	-11.5912	16.6282	-4.4605	20.4212	-0.6675	20.7398	-0.3489	20.9825	-0.1062
DHI1	6.59797	3.43241	-3.16556	5.41327	-1.1847	6.40589	-0.19208	6.57158	-0.02639	6.58917	-0.0088
DPP4	10.7025	3.90668	-6.79582	8.57057	-2.13193	10.5812	-0.1213	10.6943	-0.0082	10.7021	-0.0004
DRD3	9.94029	6.06924	-3.87105	7.60067	-2.33962	9.58904	-0.35125	9.85533	-0.08496	9.92941	-0.01088
DYR	17.4283	6.24314	-11.1852	13.3529	-4.0754	17.1531	-0.2752	17.356	-0.0723	17.4345	0.0062
EGFR	8.72524	3.40038	-5.32486	6.11723	-2.60801	8.2208	-0.50444	8.59337	-0.13187	8.66765	-0.05759
ESR1	21.3925	8.78247	-12.61	18.2862	-3.1063	21.041	-0.3515	21.2955	-0.097	21.3844	-0.0081
ESR2	22.5646	9.10384	-13.4608	18.8674	-3.6972	22.0632	-0.5014	22.461	-0.1036	22.5546	-0.01
FA10	7.55537	4.91038	-2.64499	6.29348	-1.26189	7.41757	-0.1378	7.53559	-0.01978	7.55537	0
FA7	16.9471	7.59274	-9.35436	13.6023	-3.3448	16.2112	-0.7359	16.8467	-0.1004	16.9136	-0.0335
FABP4	25.4318	19.7181	-5.7137	25.0957	-0.3361	25.5439	0.1121	25.4318	0	25.4318	0
FAK1	30.984	18.5843	-12.3997	27.831	-3.153	30.8627	-0.1213	30.984	0	30.984	0
FGFR1	21.0377	8.84925	-12.1885	16.9948	-4.0429	20.7522	-0.2855	21.0244	-0.0133	21.0842	0.0465
FKB1A	9.7683	5.42683	-4.34147	8.10441	-1.66389	9.52255	-0.24575	9.77341	0.00511	9.7683	0
FNTA	7.79751	4.25104	-3.54647	6.32052	-1.47699	7.70477	-0.09274	7.79153	-0.00598	7.79723	-0.00028
FPPS	32.4907	18.7834	-13.7073	25.9378	-6.5529	29.9438	-2.5469	31.6152	-0.8755	31.9601	-0.5306
GCR	12.186	6.88608	-5.29992	10.4757	-1.7103	12.109	-0.077	12.1289	-0.0571	12.1798	-0.0062
GLCM	11.5875	9.50412	-2.08338	10.7749	-0.8126	11.2987	-0.2888	11.5528	-0.0347	11.5798	-0.0077
GRIA2	12.2971	7.12698	-5.17012	10.7741	-1.523	11.7367	-0.5604	12.3106	0.0135	12.6315	0.3344
GRIK1	14.3388	8.91003	-5.42877	11.8571	-2.4817	14.2009	-0.1379	14.2871	-0.0517	14.3215	-0.0173
HDAC2	17.6388	4.88118	-12.7576	10.3656	-7.2732	15.7945	-1.8443	17.3961	-0.2427	17.7636	0.1248
HDAC8	27.2042	6.78288	-20.4213	17.8259	-9.3783	25.6266	-1.5776	27.0152	-0.189	27.2187	0.0145
HIVINT	19.0915	9.38928	-9.70222	15.7531	-3.3384	19.0654	-0.0261	19.1002	0.0087	19.0915	0
HIVPR	6.76096	4.2608	-2.50016	5.81522	-0.94574	6.68964	-0.07132	6.74853	-0.01243	6.76035	-0.00061
HIVRT	8.20419	4.47545	-3.72874	6.56742	-1.63677	7.99596	-0.20823	8.19741	-0.00678	8.20225	-0.00194
HMDH	18.7838	6.84631	-11.9375	14.9476	-3.8362	18.4623	-0.3215	18.7436	-0.0402	18.7749	-0.0089
HS90A	26.2673	11.0507	-15.2166	21.1536	-5.1137	26.0179	-0.2494	26.2673	0	26.2673	0
HXK4	27.533	13.0023	-14.5307	23.9826	-3.5504	27.4154	-0.1176	27.533	0	27.533	0
IGF1R	16.0783	7.59906	-8.47924	12.8956	-3.1827	15.4496	-0.6287	15.8504	-0.2279	16.0311	-0.0472
INHA	27.329	13.8225	-13.5065	23.9327	-3.3963	27.25	-0.079	27.329	0	27.329	0
ITAL	14.8997	7.56061	-7.33909	11.6196	-3.2801	14.671	-0.2287	14.9068	0.0071	14.8997	0
JAK2	10.9121	5.64242	-5.26968	8.23489	-2.67721	10.4715	-0.4406	10.8612	-0.0509	10.8782	-0.0339
KIF11	17.9617	11.0009	-6.9608	17.2392	-0.7225	17.9007	-0.061	17.9617	0	17.9617	0
KIT	14.1709	5.70503	-8.46587	9.98074	-4.19016	13.3036	-0.8673	14.0732	-0.0977	14.1832	0.0123
KITH	18.9913	14.5607	-4.4306	18.4536	-0.5377	18.9913	0	18.9913	0	18.9913	0
KPCB	18.5363	7.74489	-10.7914	15.0077	-3.5286	18.3564	-0.1799	18.5299	-0.0064	18.5492	0.0129
LCK	11.1871	3.45997	-7.72713	7.64644	-3.54066	10.5244	-0.6627	11.0274	-0.1597	11.1463	-0.0408
LKHA4	13.3824	8.09212	-5.29028	10.6523	-2.7301	13.2518	-0.1306	13.3105	-0.0719	13.3758	-0.0066
MAPK2	17.2826	9.49513	-7.78747	16.3438	-0.9388	17.0948	-0.1878	17.1932	-0.0894	17.2647	-0.0179
MCR	15.7421	9.48066	-6.26144	15.4295	-0.3126	15.5024	-0.2397	15.7629	0.0208	15.7421	0
MET	21.2739	9.81975	-11.4542	17.4559	-3.818	20.4567	-0.8172	20.9732	-0.3007	21.1955	-0.0784
MK01	21.7119	14.5157	-7.1962	19.9643	-1.7476	21.6502	-0.0617	21.6914	-0.0205	21.7119	0
MK10	8.95287	4.55399	-4.39888	6.75897	-2.1939	8.64262	-0.31025	8.88638	-0.06649	8.95287	0
MK14	8.09067	3.90938	-4.18129	6.59013	-1.50054	7.82302	-0.26765	7.99908	-0.09159	8.07216	-0.01851
MMP13	8.21859	4.10578	-4.11281	6.37445	-1.84414	7.95456	-0.26403	8.19493	-0.02366	8.20602	-0.01257
MP2K1	18.8371	9.28357	-9.55353	15.3212	-3.5159	18.0931	-0.744	18.554	-0.2831	18.7252	-0.1119
NOS1	14.1595	6.85582	-7.30368	13.2204	-0.9391	14.0006	-0.1589	14.109	-0.0505	14.1451	-0.0144
NRAM	21.5663	19.26	-2.3063	20.266	-1.3003	21.4437	-0.1226	21.55	-0.0163	21.5663	0
PA2GA	22.7628	11.9493	-10.8135	19.6157	-3.1471	21.7453	-1.0175	22.2895	-0.4733	22.2895	-0.4733
PARP1	8.10559	4.78627	-3.31932	6.83172	-1.27387	7.95752	-0.14807	8.0889	-0.01669	8.10414	-0.00145
PDE5A	8.06968	4.94914	-3.12054	6.91528	-1.1544	7.90113	-0.16855	7.97746	-0.09222	8.02913	-0.04055
PGH1	8.83878	4.302	-4.53678	7.80452	-1.03426	8.78167	-0.05711	8.83878	0	8.83878	0
PGH2	9.01686	4.89539	-4.12147	8.01373	-1.00313	8.97441	-0.04245	9.01686	0	9.01686	0
PLK1	16.3305	8.75082	-7.57968	11.7111	-4.6194	15.4847	-0.8458	16.0703	-0.2602	16.1516	-0.1789
PNPH	22.5066	9.57679	-12.9298	18.7085	-3.7981	22.4324	-0.0742	22.4621	-0.0445	22.4917	-0.0149
PPARA	8.75197	6.49749	-2.25448	7.20218	-1.54979	8.41987	-0.3321	8.65342	-0.09855	8.73037	-0.0216
PPARD	18.6301	7.47889	-11.1512	12.321	-6.3091	18.1028	-0.5273	18.5294	-0.1007	18.6349	0.0048
PPARG	8.98839	5.37071	-3.61768	6.40249	-2.5859	8.46377	-0.52462	8.84718	-0.14121	8.92082	-0.06757
PRGR	15.2954	7.25745	-8.03795	13.825	-1.4704	15.1626	-0.1328	15.2652	-0.0302	15.2873	-0.0081
PTN1	11.9124	5.30198	-6.61042	9.11397	-2.79843	11.6099	-0.3025	11.9276	0.0152	11.9427	0.0303
PUR2	14.1498	11.4701	-2.6797	13.3803	-0.7695	13.9869	-0.1629	14.1227	-0.0271	14.1498	0
PYGM	24.5253	12.3936	-12.1317	21.5287	-2.9966	24.118	-0.4073	24.438	-0.0873	24.5253	0
PYRD	23.4175	14.7081	-8.7094	18.6184	-4.7991	23.1064	-0.3111	23.2397	-0.1778	23.3952	-0.0223
RENI	13.8944	8.85107	-5.04333	12.1226	-1.7718	13.8348	-0.0596	13.8918	-0.0026	13.8918	-0.0026
ROCK1	14.643	10.3224	-4.3206	12.9524	-1.6906	14.4834	-0.1596	14.643	0	14.6336	-0.0094
RXRA	31.1534	20.689	-10.4644	28.5298	-2.6236	30.9735	-0.1799	31.0934	-0.06	31.1534	0
SAHH	18.599	14.6208	-3.9782	18.0598	-0.5392	18.5685	-0.0305	18.599	0	18.599	0
SRC	14.2727	4.3034	-9.9693	9.58001	-4.69269	13.5719	-0.7008	14.0752	-0.1975	14.2209	-0.0518
TGFR1	16.4747	9.94893	-6.52577	13.9295	-2.5452	15.9666	-0.5081	16.3908	-0.0839	16.4796	0.0049
THB	31.6869	21.2262	-10.4607	27.3225	-4.3644	30.8556	-0.8313	31.3682	-0.3187	31.5068	-0.1801
THRB	7.51591	3.22707	-4.28884	5.3656	-2.15031	7.32851	-0.1874	7.50306	-0.01285	7.51591	0
TRY1	8.35541	3.3702	-4.98521	5.61354	-2.74187	7.96115	-0.39426	8.27462	-0.08079	8.3195	-0.03591
TRYB1	19.2375	8.96491	-10.2726	12.6992	-6.5383	18.4286	-0.8089	19.0218	-0.2157	19.251	0.0135
TYSY	16.3468	8.3263	-8.0205	14.1857	-2.1611	16.1567	-0.1901	16.3427	-0.0041	16.3468	0
UROK	13.9546	5.32025	-8.63435	9.53018	-4.42442	13.37	-0.5846	13.8579	-0.0967	13.8789	-0.0757
VGFR2	11.2884	5.2026	-6.0858	8.49892	-2.78948	10.7079	-0.5805	11.0572	-0.2312	11.2272	-0.0612
WEE1	31.4197	21.9153	-9.5044	26.2007	-5.219	30.4862	-0.9335	31.4197	0	31.4197	0
XIAP	29.1206	12.0839	-17.0367	24.9703	-4.1503	28.8684	-0.2522	29.1206	0	29.1206	0
Min	5.52377	2.91225	-20.4213	4.31601	-9.3783	5.27981	-2.5469	5.4304	-0.8755	5.51172	-0.5306
Max	34.0662	21.9153	-1.69089	28.5298	-0.3126	34.0662	0.1121	34.0662	0.0208	34.0662	0.3344
Avg	15.6421	8.27181	-7.37032	12.8977	-2.74444	15.2774	-0.364742	15.5593	-0.0828644	15.6196	-0.0225024
